# Supplementary material for: Intracellular Sugar Transporters Facilitate Cellulase Synthesis in Trichoderma reesei Using Lactose
Source: Biomolecules. 2023 Feb 4;13(2):295. doi: 10.3390/biom13020295 (PMC9953249; doi:10.3390/biom13020295)
Supplement: Supplementary file 1 [file biomolecules-13-00295-s001.zip]

Archive with 1 entries (1 files):
- biomolecules-2039631-supplementary.pdf
